# Supplementary material for: Immune state is associated with natural dietary variation in wild mice Mus musculus domesticus
Source: Funct Ecol. 2019 May 22;33(8):1425–35. doi: 10.1111/1365-2435.13354 (PMC6767599; doi:10.1111/1365-2435.13354)
Supplement: Supplementary file 2 [file FEC-33-1425-s002.xlsx]

## Sheet: Sheet1
Supplementary Table 1
Primer details for qPCR assays of a suite of cytokines and immunity-related transcription factors in wild house mice (Mus musculus domesticus) from the Isle of May.
Gene	Accession number	Primer sequence	Amplicon size (bp)	Single exon	Function	Molecule type	Tissue
Ifn-γ	NM_008337	L 5’-TGATTACTACCTTCTTCAGCAACAG	128	No	Upregulation of Th1 response	Cytokine	MLN; Spleen
		R 5’-CTGGTGGACCACTCGGATG			(Jackson et al. 2011; Turner et al. 2011)
Il-1β	NM_008361	L 5’-CAACCAACAAGTGATATTCTCCAT	127	Yes	Innate inflammation	Cytokine	MLN; Spleen
		R 5’- GGGTGTGCCGTCTTTCATTA			(Jackson et al. 2011; Turner et al. 2011)
Il-4	NM_021283	L 5’-AGCAACGAAGAACACCACAG	125	Yes	Induces Th2 cell differentiation	Cytokine	MLN
		R 5’- GCAGCTCCATGAGAACATAG			(Zimmerman et al. 2014)
Il-5	NM_010558	L 5’-ATGGACGCAGGAGGATCAC	128	No	Upregulation of Th2 response	Cytokine	Spleen
		R 5’-TTGAAGTTAGATAGGAGCAGGAAG			(Turner et al. 2011)
Il-6	NM_031168	L 5’-TCCATCCAGTTGCCTTCTTG	106	Yes	Pro-inflammatory Th17 response	Cytokine	MLN; Spleen
		R 5’-GGTCTGTTGGGAGTGGTATC			(Ambrosi et al. 2012)
Il-10	NM_010548	L 5’-GGGAAGAGAAACCAGGGAGAT	102	Yes	Anti-inflammatory Treg response	Cytokine	MLN; Spleen
		R 5’-GCCACAGTTTTCAGGGATGA			(Jackson et al. 2011; Turner et al. 2011)
Il-12β	NM_008352	L 5’-CACGGCAGCAGAATAAATATGAG	106	No	Pro-inflammatory Th1	Cytokine	Spleen
		R 5’-GAGTTCTTCAAAGGCTTCATCTG			(Turner et al. 2011)
Il-13	NM_008355	L 5’-GCCAGCCCACAGTTCTACA	98	ND	Upregulation of Th2 response	Cytokine	MLN; Spleen
		R 5’-CCACCAAGGCAAGCAAGAG			(McKenzie et al. 1998)
Il-17	NM_010552	L 5’-GTCTGCCCTCCACAATGAAA	75	Yes	Pro-inflammatory Th17 response	Cytokine	MLN; Spleen
		R 5’-TTAAAGTCCACAGAAAAACAAACAC			(Ambrosi et al. 2012)
Tnf-α	NM_013693	L 5’-AGCCAGGAGGGAGAACAGA	96	Yes	Innate inflammation	Cytokine	MLN; Spleen
		R 5’-CAGTGAGTGAAAGGGACAGAAC			(Turner et al. 2011)
Foxp3	NM_054039	L 5’-AGGACAGACCACACTTCATGC	127	No	Promotes development of Treg cells	Transcription factor	Spleen
		R 5’-CCAGTGGCAGCAGAAGGTG			(Hori et al. 2003)
Gata3	NM_008091	L 5’-GAAGACTTTATTGTACCTGGATAGC	118	ND	Th2 effector responses	Transcription factor	MLN; Spleen
		R 5’-TGGACATCAGACTTAGTGGTTTC			(Zhu et al. 2006)
Irf5	NM_001252382	L 5’-CTTCCAGCCAGCCCCCTA	84	ND	Pro-inflammatory regulator	Transcription factor	MLN; Spleen
		R 5’-TGATCTCTAGGTCCGTCAAAGG			(Ambrosi et al. 2012)
Ror-γ	NM_011281	L 5’-TTTCTGCCTTTCTTCTTCCTAGTT	96	ND	Promotes Th17 cell differentiation	Transcription factor	Spleen
		R 5’-CACCCTCATTCTTTACACATCCA			(Ivanov et al. 2006)
Tbx21	NM_019507	L 5’-AACCAGCACCAGACAGAGAT	120	ND	Th1 inflammation	Transcription factor	MLN; Spleen
		R 5’-GACCACATCCACAAACATCCT			(Mullen et al. 2001)
‘Accession number’ gives the gene on which primers were based.
‘Amplicon size’ indicates the size of the product in base pairs.
‘Single exon’ indicates whether the primers cover a single exon (‘Yes’), span an intron (‘No’), or where this data is not determined (‘ND’).
‘Function’ summarises the immunological role of the target gene.
‘Tissue’ indicates whether gene expression was measured from spleen or mesenteric lymph node (MLN) tissue or both.
REFERENCES
Ambrosi, A., A. Espinosa and M. Wahren-Herlenius (2012). "IL-17: A new actor in IFN-driven systemic autoimmune diseases." European Journal of Immunology 42(9): 2274-2284.
Hori, S., T. Nomura and S. Sakaguchi (2003). "Control of regulatory T cell development by the transcription factor Foxp3." Science 299(5609): 1057-1061.
Ivanov, I. I., B. S. McKenzie, L. Zhou, C. E. Tadokoro, A. Lepelley, J. J. Lafaille, D. J. Cua and D. R. Littman (2006). "The orphan nuclear receptor RORγt directs the differentiation program of proinflammatory IL-17+ T helper cells." Cell 126(6): 1121-1133.
Jackson, J. A., M. Begon, R. Birtles, S. Paterson, I. M. Friberg, A. Hall, A. Lowe, C. Ralli, A. Turner, M. Zawadzka and J. E. Bradley (2011). "The analysis of immunological profiles in wild animals: a case study on immunodynamics in the field vole, Microtus agrestis." Molecular Ecology 20(5): 893-909.
McKenzie, G. J., A. Bancroft, R. K. Grencis and A. N. J. McKenzie (1998). "A distinct role for interleukin-13 in Th2-cell-mediated immune responses." Current Biology 8(6): 339-342.
Mullen, A. C., F. A. High, A. S. Hutchins, H. W. Lee, A. V. Villarino, D. M. Livingston, A. L. Kung, N. Cereb, T.-P. Yao, S. Y. Yang and S. L. Reiner (2001). "Role of T-bet in commitment of TH1 cells before IL-12-dependent selection." Science 292(5523): 1907-1910.
Turner, A. K., M. Begon, J. A. Jackson, J. E. Bradley and S. Paterson (2011). "Genetic diversity in cytokines associated with immune variation and resistance to multiple pathogens in a natural rodent population." PLOS Genetics 7(10): e1002343.
Zhu, J., H. Yamane, J. Cote-Sierra, L. Guo and W. E. Paul (2006). "GATA-3 promotes Th2 responses through three different mechanisms: induction of Th2 cytokine production, selective growth of Th2 cells and inhibition of Th1 cell-specific factors." Cell Research 16: 3.
Zimmerman, L. M., R. M. Bowden and L. A. Vogel (2014). "A vertebrate cytokine primer for eco-immunologists." Functional Ecology 28(5): 1061-1073.
